# Supplementary material for: Drivers of Insect Community Change along the Margins of Mountain Streams in Serra da Estrela Natural Park (Portugal)
Source: Insects. 2023 Feb 28;14(3):243. doi: 10.3390/insects14030243 (PMC10058670; doi:10.3390/insects14030243)
Supplement: Supplementary file 1 [file insects-14-00243-s001.zip]

Archive with 1 entries (1 files):
- insects-2200100-supplementary.pdf
